# Supplementary material for: The Otoacoustic Emissions in the Universal Neonatal Hearing Screening: An Update on Selected Asian States (2005 to 2025)
Source: Children (Basel). 2025 Dec 31;13(1):60. doi: 10.3390/children13010060 (PMC12839765; doi:10.3390/children13010060)
Supplement: Supplementary file 1 [file children-13-00060-s001.zip]

Archive with 1 entries (1 files):
- children-4030728-supplementary.pdf
